# Supplementary material for: StrucPTM: a database of structurally validated protein modifications and their conformational variation
Source: Bioinformatics. 2026 Apr 22;42(5):btag190. doi: 10.1093/bioinformatics/btag190 (PMC13138842; doi:10.1093/bioinformatics/btag190)
Supplement: btag190_Supplementary_Data [file btag190_supplementary_data.zip]

Archive with 3 entries (3 files):
- Figure_S1.jpg
- Figure_S2.png
- 260414_SupplementaryMaterial.pdf
